# Supplementary material for: Sound Waves Promote Arabidopsis thaliana Root Growth by Regulating Root Phytohormone Content
Source: Int J Mol Sci. 2021 May 27;22(11):5739. doi: 10.3390/ijms22115739 (PMC8199107; doi:10.3390/ijms22115739)
Supplement: Supplementary file 1 [file ijms-22-05739-s001.zip]

Archive with 8 entries (8 files):
- S1.tif
- S2.tif
- S3.tif
- S4.tif
- S5.tif
- S6.tif
- S7.tif
- Supplementary Table S1.pdf
